# Supplementary material for: Dorsal hippocampus to nucleus accumbens projections drive reinforcement via activation of accumbal dynorphin neurons
Source: Nat Commun. 2024 Jan 29;15:750. doi: 10.1038/s41467-024-44836-9 (PMC10825206; doi:10.1038/s41467-024-44836-9)
Supplement: Supplementary file 5 — Source Data [file 41467_2024_44836_MOESM5_ESM.xlsx]

## Sheet: Fig 1C
Time	Non Stim														Stim														50% time spent/min
	18-7CG	18-7CH	18-7CJ	18-7CM	18-7CN	18-7CO	18-6CA	18-6CB	18-6CC	18-6CD	18-6CE	18-6CF	18-6CG	18-6CH	18-7CG	18-7CH	18-7CJ	18-7CM	18-7CN	18-7CO	18-6CA	18-6CB	18-6CC	18-6CD	18-6CE	18-6CF	18-6CG	18-6CH
1	35.88	41.4	38.7	28.98	33.66	31.2	40.5	31.8	29.2	55.6	34.4	41.7	36.4	60	24.12	18.6	21.3	31.02	26.34	28.8	19.5	28.2	30.8	4.4	25.6	18.3	23.6	0	30
2	74.7	60.12	78.12	53.28	63.36	72.18	82.6	65.4	59.5	91.7	77.2	73	69.6	110.6	45.3	59.88	41.88	66.72	56.64	47.82	37.4	54.6	60.5	28.3	42.8	47	50.4	9.4	60
3	101.16	88.38	109.98	74.82	85.38	96.96	99.7	106.6	85.2	126.9	107.5	106.9	100.9	136.8	78.84	91.62	70.02	105.18	94.62	83.04	80.3	73.4	94.8	53.1	72.5	73.1	79.1	43.2	90
4	133.2	123.48	139.26	97.5	97.62	127.2	138.6	131.7	121.4	158.1	143.6	135.8	131.1	166.7	106.8	116.52	100.74	142.5	142.38	112.8	101.4	108.3	118.6	81.9	96.4	104.2	108.9	73.3	120
5	145.86	161.88	172.2	116.28	134.94	167.76	161.3	174.9	165	183.2	180.9	167.5	154	203	154.14	138.12	127.8	183.72	165.06	132.24	138.7	125.1	135	116.8	119.1	132.5	146	97	150
6	186.24	183.84	198.48	124.56	145.2	213.24	169.8	205.4	202.6	209.2	223.1	204.5	172.7	229.8	173.76	176.16	161.52	235.44	214.8	146.76	190.2	154.6	157.4	150.8	136.9	155.5	187.3	130.2	180
7	192.42	217.92	209.88	160.2	181.68	230.94	191.5	258.2	262.6	247.3	253.9	234.8	203.7	263	227.58	202.08	210.12	259.8	238.32	189.06	228.5	161.8	157.4	172.7	166.1	185.2	216.3	157	210
8	216.24	227.88	235.86	180.54	199.62	246.48	228.5	300.4	287.8	298.4	281.4	269.5	209.8	287.4	263.76	252.12	244.14	299.46	280.38	233.52	251.5	179.6	192.2	181.6	198.6	210.5	270.2	192.6	240
9	245.58	270.66	277.92	202.92	225.42	269.94	255.6	319.1	312.4	317.8	321.7	313.1	239.4	334.3	294.42	269.34	262.08	337.08	314.58	270.06	284.4	220.9	227.6	222.2	218.3	226.9	300.6	205.7	270
10	284.46	286.56	296.1	255.72	242.88	298.86	277.2	361.2	342.6	348.6	334.1	329.4	265	371.7	315.54	313.44	303.9	344.28	357.12	301.14	322.8	238.8	257.4	251.4	265.9	270.6	335	228.3	300
11	308.34	297.54	321.78	275.28	294.3	347.4	307.8	410.2	365.6	378.7	360.6	345.9	313.9	391.2	351.66	362.46	338.22	384.72	365.7	312.6	352.2	249.8	294.4	281.3	299.4	314.1	346.1	268.8	330
12	350.7	323.88	324.66	296.64	295.8	354.48	336.5	456.2	372	405.1	387.6	388.2	354.7	422.5	369.3	396.12	395.34	423.36	424.2	365.52	383.5	263.8	348	314.9	332.4	331.8	365.3	297.5	360
13	388.38	373.74	363.9	324.24	338.22	403.02	373.9	498.8	400.3	457.9	415.8	432.5	411.6	435.5	391.62	406.26	416.1	455.76	441.78	376.98	406.1	281.2	379.7	322.1	364.2	347.5	368.4	344.5	390
14	402.06	391.62	380.04	351.6	363	449.46	405.4	531.9	430.1	504.5	452.8	469.6	430	468.2	437.94	448.38	459.96	488.4	477	390.54	434.6	308.1	409.9	335.5	387.2	370.4	410	371.8	420
15	451.32	438.36	396.96	375.42	395.4	474	426.8	584.7	454.4	515.6	466.1	491.4	473.6	513	448.68	461.64	503.04	524.58	504.6	426	473.2	315.3	445.6	384.4	433.9	408.6	426.4	387	450
16	485.58	481.44	436.62	417.9	426.54	498.36	478.5	635.7	485.2	547.4	519.4	518.6	528.4	566.2	474.42	478.56	523.38	542.1	533.46	461.64	481.5	324.3	474.8	412.6	440.6	441.4	431.6	393.8	480
17	513.54	481.44	474.42	460.74	467.46	499.56	517.8	685.5	518.3	585.2	560.7	555.5	572.3	620.1	506.46	538.56	545.58	559.26	552.54	520.44	502.2	334.5	501.7	434.8	459.3	464.5	447.7	399.9	510
18	549.18	520.02	501.18	483.66	508.44	527.58	550	734.4	527	619.3	580.1	595.1	606.8	651.5	530.82	559.98	578.82	596.34	571.56	552.42	530	345.6	553	460.7	499.9	484.9	473.2	428.5	540
19	588.18	543.6	525.54	496.92	547.26	527.58	579.5	779.4	547.9	671.4	635.5	632	647.9	711.5	551.82	596.4	614.46	643.08	592.74	612.42	560.5	360.6	592.1	468.6	504.5	508	492.1	428.5	570
20	641.46	593.76	583.98	547.26	561.6	556.2	588.6	799.7	599.8	701.6	695.5	679.1	704.9	742.1	558.54	606.24	616.02	652.74	638.4	643.8	611.4	400.3	600.2	498.4	504.5	520.9	495.1	457.9	600
21	698.28	624.66	628.86	577.92	614.4	595.86	620.4	833.9	620.4	729.1	744	727.7	750.7	780	561.72	635.34	631.14	682.08	645.6	664.14	639.6	426.1	639.6	530.9	516	532.3	509.3	480	630
22	728.28	657.78	669	613.68	641.1	604.26	673.9	893.9	620.4	784.6	773.3	768.2	791.9	809.8	591.72	662.22	651	706.32	678.9	715.74	646.1	426.1	699.6	535.4	546.7	551.8	528.1	510.2	660
23	762.06	693.48	684.3	673.68	665.7	610.44	727.8	936.8	654.9	814	804.2	808.3	834.2	809.8	617.94	686.52	695.7	706.32	714.3	769.56	652.2	443.2	725.1	566	575.8	571.7	545.8	570.2	690
24	797.58	693.48	728.28	707.76	706.74	616.26	782.1	976.9	703.1	874	845.1	852.7	887.2	822.5	642.42	746.52	711.72	732.24	733.26	823.74	657.9	463.1	736.9	566	594.9	587.3	552.8	617.5	720
25	831.72	693.48	746.76	708.48	756.72	620.22	804.1	1033.4	703.1	902.4	872.5	899.1	923.7	882.5	668.28	806.52	753.24	791.52	743.28	879.78	695.9	466.6	796.9	597.6	627.5	600.9	576.3	617.5	750
26	866.76	753.48	757.32	740.1	762.9	648.24	835.2	1067.9	725.5	931.1	903.2	938.3	963.8	916.7	693.24	806.52	802.68	819.9	797.1	911.76	724.8	492.1	834.5	628.9	656.8	621.7	596.2	643.3	780
27	904.74	785.52	779.34	776.58	822.9	708.24	851.3	1101.5	773	954.2	943.9	986.7	981.6	935.5	715.26	834.48	840.66	843.42	797.1	911.76	768.7	518.5	847	665.8	676.1	633.3	638.4	684.5	810
28	941.52	824.1	805.74	828.42	868.2	768.24	866.5	1117.3	773	1010.1	981.9	1015	1008.5	937.1	738.48	855.9	874.26	851.58	811.8	911.76	813.5	562.7	907	669.9	698.1	665	671.5	742.9	840
29	971.76	883.62	847.5	846.6	928.2	791.22	921.4	1157.1	773	1037.9	989.6	1034	1063.6	965.5	768.24	856.38	892.5	893.4	811.8	948.78	818.6	582.9	967	702.1	750.4	706	676.4	774.5	870
30	1026.96	885.66	856.8	846.6	963.54	839.1	951.9	1174.7	774.9	1048.7	1018.7	1070.1	1091.4	992.7	773.04	914.34	943.2	953.4	836.46	960.9	848.1	625.3	1025.1	751.3	781.3	729.9	708.6	807.3	900

## Sheet: Fig 1D
Time	Non Stim																Stim																50% time spent/min
	18-7CD	18-7CE	18-7CI	18-7CK	18-7CL	18-7CR	18-7CP	18-7CS	18-7CT	18-6CI	18-6CJ	18-6CK	18-6CL	18-6CM	18-6CN	18-6CO	18-7CD	18-7CE	18-7CI	18-7CK	18-7CL	18-7CR	18-7CP	18-7CS	18-7CT	18-6CI	18-6CJ	18-6CK	18-6CL	18-6CM	18-6CN	18-6CO
1	12.36	26.34	20.46	0	21.3	11.88	5.4	35.76	17.16	19	5	37.4	55.9	12.9	36.8	26.7	47.64	33.66	39.54	60	38.7	48.12	54.6	24.24	42.84	41	55	22.6	4.1	47.1	23.2	33.3	30
2	40.14	38.22	68.1	0	38.52	71.88	5.4	60.24	57.48	60.2	23.6	79.7	96.9	52.7	91.8	72	79.86	81.78	51.9	120	81.48	48.12	114.6	59.76	62.52	59.8	96.4	40.3	23.1	67.3	28.2	48	60
3	77.76	53.58	94.74	27.12	38.52	109.92	5.4	86.88	70.14	97.6	63.6	113.2	125.2	82	109.4	86	102.24	126.42	85.26	152.88	141.48	70.08	174.6	93.12	109.86	82.4	116.4	66.8	54.8	98	70.6	94	90
4	107.34	78.24	125.34	61.32	59.16	143.58	42	117.78	108.54	130.1	98.4	143.5	160.7	111.2	141.7	110.4	132.66	161.76	114.66	178.68	180.84	96.42	198	122.22	131.46	109.9	141.6	96.5	79.3	128.8	98.3	129.6	120
5	141.6	89.4	153.78	88.56	82.44	174.78	69.66	151.86	140.22	177.9	132.7	172.2	183.6	136	173.7	144.8	158.4	210.6	146.22	211.44	217.56	125.22	230.34	148.14	159.78	122.1	167.3	127.8	116.4	164	126.3	155.2	150
6	172.26	113.7	185.16	119.64	108.96	203.04	89.28	183.66	173.94	219.2	175.6	202.4	200.5	174.9	208.9	178.3	187.74	246.3	174.84	240.36	251.04	156.96	270.72	176.34	186.06	140.8	184.4	157.6	159.5	185.1	151.1	181.7	180
7	192.66	138.18	222.06	146.58	124.86	242.4	117.66	212.52	205.32	258.1	193	239.7	221.9	198.5	237.9	202.7	227.34	281.82	197.94	273.42	295.14	177.6	302.34	207.48	214.68	161.9	227	180.3	198.1	221.5	182.1	217.3	210
8	226.14	174.66	247.68	180.42	132.24	260.88	147.36	240.24	240.9	302.3	231.6	263.9	221.9	232.7	260.6	240.5	253.86	305.34	232.32	299.58	347.76	219.12	332.64	239.76	239.1	177.7	248.4	216.1	258.1	247.3	219.4	239.5	240
9	249.24	210.18	274.26	203.04	159.12	292.98	147.36	273	271.2	321.2	248.5	299.7	221.9	266.5	293.2	264.6	290.76	329.82	265.74	336.96	380.88	247.02	392.64	267	268.8	218.8	291.5	240.3	318.1	273.5	246.8	275.4	270
10	272.46	233.76	286.14	229.08	192.72	306.84	177.66	292.68	299.88	342.5	272.8	332.4	221.9	303	325.6	300.2	327.54	366.24	313.86	370.92	407.28	293.16	422.34	307.32	300.12	257.5	327.2	267.6	378.1	297	274.4	299.8	300
11	293.1	256.32	315.54	250.08	208.02	331.32	209.64	317.04	333.78	356.4	291.5	369.6	221.9	339.6	355	320.4	366.9	403.68	344.46	409.92	451.98	328.68	450.36	342.96	326.22	303.6	368.5	290.4	438.1	320.4	305	339.6	330
12	313.08	283.14	338.28	271.98	208.02	336.3	230.34	339.66	375.36	384.1	312	391	221.9	377.1	385.5	325.9	406.92	436.86	381.72	448.02	511.98	383.7	489.66	380.34	344.64	335.9	408	329	498.1	342.9	334.5	394.1	360
13	317.88	296.76	362.82	283.92	228.24	376.86	260.4	361.8	420.12	387	320	408.7	222.5	407.4	417	359.3	462.12	483.24	417.18	496.08	551.76	403.14	519.6	418.2	359.88	393	460	371.3	557.5	372.6	363	420.7	390
14	346.86	309.18	384.36	283.92	249.42	404.52	270.18	381.78	462.54	387	333.2	431.6	222.5	444	460.2	410.1	493.14	530.82	455.64	556.08	590.58	435.48	569.82	458.22	377.46	453	506.8	408.4	617.5	396	379.8	429.9	420
15	377.04	337.38	402.6	296.4	262.92	432.12	300.24	409.62	495.96	387	347.8	431.6	272.5	478.9	469.7	450.4	522.96	562.62	497.4	603.6	637.08	467.88	599.76	490.38	404.04	513	552.2	468.4	627.5	421.1	430.3	449.6	450
16	405.48	349.74	438.6	331.62	290.88	457.32	300.24	443.52	520.56	387	359.7	431.6	276.6	490.5	469.7	486.3	554.52	610.26	521.4	628.38	669.12	502.68	659.76	516.48	439.44	573	600.3	528.4	683.4	469.5	490.3	473.7	480
17	444.06	371.34	448.14	356.28	306.96	479.64	300.24	472.44	538.32	387	383.7	431.6	278.5	520.9	487.1	518.7	575.94	648.66	571.86	663.72	713.04	540.36	719.76	547.56	481.68	633	636.3	588.4	741.5	499.1	532.9	501.3	510
18	467.04	389.88	468.66	383.58	326.04	499.5	300.24	489	577.86	424.6	429	458.4	308.6	566.7	518.6	539.3	612.96	690.12	611.34	696.42	753.96	580.5	779.76	591	502.14	655.4	651	621.6	771.4	513.3	561.4	540.7	540
19	486.54	442.14	510.54	419.64	336.54	513.12	300.24	513.9	595.44	424.6	453.9	492.6	342.2	598.6	551	559.5	653.46	697.86	629.46	720.36	803.46	626.88	839.76	626.1	544.56	715.4	686.1	647.4	797.8	541.4	589	580.5	570
20	501.3	470.4	510.54	432.48	347.4	530.58	300.24	528.72	629.76	424.6	473	524.7	360.9	634.8	576.2	582.6	698.7	729.6	689.46	767.52	852.6	669.42	899.76	671.28	570.24	775.4	727	675.3	839.1	565.2	623.8	617.4	600
21	513.78	509.4	510.54	443.82	377.94	556.44	306.42	547.08	652.56	473.3	502.8	542.1	382.6	668	596.6	633.1	746.22	750.6	749.46	816.18	882.06	703.56	953.58	712.92	607.44	786.7	757.2	717.9	877.4	592	663.4	626.9	630
22	542.16	545.1	538.68	469.74	377.94	556.44	327.48	559.26	652.56	496.2	503.5	542.1	398	692.8	626.5	656.3	777.84	774.9	781.32	850.26	942.06	763.56	992.52	760.74	667.44	823.8	816.5	777.9	922	627.2	693.5	663.7	660
23	567.66	560.1	567.78	486.6	377.94	594.54	352.14	572.22	652.56	521.9	521.5	544.3	406.2	736.9	645.5	680	812.34	819.9	812.22	893.4	1002.06	785.46	1027.86	807.78	727.44	858.1	858.5	835.7	973.8	643.1	734.5	700	690
24	568.56	591	582.24	496.92	377.94	624.72	352.14	590.1	672.12	565.4	535.2	545.1	408	757.1	663.3	698.5	871.44	849	857.76	943.08	1062.06	815.28	1087.86	849.9	767.88	874.6	904.8	894.9	1032	682.9	776.7	741.5	720
25	623.04	618.12	619.68	507.72	398.88	656.88	373.26	609.9	701.58	588.9	547	574.9	421.4	802.8	710.3	725.1	876.96	881.88	880.32	992.28	1101.12	843.12	1126.74	890.1	798.42	911.1	953	925.1	1078.6	697.2	789.7	774.9	750
26	651.72	637.98	630.6	540.36	416.7	699.12	374.34	620.22	735.66	588.9	558.7	617.6	449.5	838.8	746.4	762.4	908.28	922.02	929.4	1019.64	1143.3	860.88	1185.66	939.78	824.34	971.1	1001.3	942.4	1110.5	721.2	813.6	797.6	780
27	680.94	664.86	636.78	554.52	440.76	711.9	374.34	630.3	774.06	588.9	571.1	645	487.8	852.4	755.9	762.4	939.06	955.14	983.22	1065.48	1179.24	908.1	1245.66	989.7	845.94	1031.1	1048.9	975	1132.2	767.6	864.1	857.6	810
28	708.36	678.12	636.78	566.4	465.18	720.06	388.56	651	802.5	620.3	583.4	652.3	520.9	871.4	758.4	804.4	971.64	1001.88	1043.22	1113.6	1214.82	959.94	1291.44	1029	877.5	1059.7	1096.6	1027.7	1159.1	808.6	921.6	875.6	840
29	731.94	707.64	636.78	599.4	465.18	740.46	428.7	698.22	822.96	666	603.6	678.6	536.9	912.2	787.9	828.9	1008.06	1032.36	1103.22	1140.6	1274.82	999.54	1311.3	1041.78	917.04	1074	1136.4	1061.4	1203.1	827.8	952.1	911.1	870
30	768.9	711.78	636.78	626.64	465.18	765.12	453.54	725.94	857.64	676	618.9	715.9	550.4	950.7	820.4	868.5	1031.1	1088.22	1163.22	1173.36	1334.82	1034.88	1346.46	1074.06	942.36	1124	1181.1	1084.1	1249.6	849.3	979.6	931.5	900

## Sheet: Fig 1E
Ctrl n=14	ChR2 n=16
57.2333	65.6167
41.7667	68.7667
65.6167	62.6833
56.85	73.8333
54.3	51.4333
51.3333	59.6
47.9667	56.7
53.6333	57.4333
42.5667	60.2167
48.85	65.1167
52.5	65.45
53.0667	74.4
45.7333	57.5167
54.4	75.0333
	59.65
	52.45

## Sheet: Fig 1G
	Ctrl												ChR2											Ctrl Incorrect												ChR2 Incorrect
FR1	58	71	98	3	16	1	8	2	28	2	4		70	100	100	100	100	12	12	15	100	6	45	3	50	22	4	8	5	11	1	18	5	4		9	4	3	8	14	10	8	4	24	3	28
FR1	20	39	53	8	15	8	9	7	7	2	8		76	78	55	100	100	22	19	13	56	16	85	1	17	21	7	14	15	5	6	13	2	2		3	10	3	2	2	3	6	1	6	1	10
FR1	11	32	49	8	2	7	8	5	4	8	5		58	52	39	96	100	22	62	0	98	2	81	1	9	17	5	1	9	3	3	9	4	7		2	5	2	3	2	7	5	1	12	2	4
FR1	13	9	48	13	0	10	8	3	1	5	2		35	80	34	37	100	35	52	5	76	20	94	8	3	25	13	1	17	6	2	9	2	7		5	2	0	4	8	2	7	1	4	2	12
FR1	23	30	23	5	2	2	13	2	6	5	2		40	66	12	87	100	18	46	3	38	31	65	12	1	6	9	4	6	3	3	23	3	3		5	7	13	1	2	2	2	2	4	4	12
FR1	4	21	31	8	7	6	6	4	5	4	7		43	51	21	94	100	44	42	9	68	55	84	6	3	6	7	15	7	2	3	6	1	3		1	5	3	6	2	2	6	1	9	4	6
FR1	6	25	38	6	1	3	3	5	3	2	7		25	50	64	100	89	124*	27	11	81	15	38	4	10	20	3	10	12	1	2	16	0	3		0	1	14	5	2	15	2	1	4	4	3
FR1	10	15	49	4	10	5	5	10	5	1	4		37	68	71	100	99	60	58	16	91	30	77	5	14	16	3	8	12	4	4	12	0	0		2	1	15	2	4	4	2	1	12	6	3
FR1	3	27	24	6	12	3	4	3	3	6	10		17	66	54	100	100	77	47	18	88	39	100	1	6	12	3	8	12	0	3	7	1	1		2	5	10	9	3	8	1	0	17	5	5
FR1	5	0	42	0	4	2	1	0	3	5	5		21	78	40	100	100	62	79	24	53	26	66	4	0	9	2	16	8	1	5	13	4	3		2	10	9	13	3	4	6	2	7	5	3

## Sheet: Fig 1H
Time	Ctrl (n=11)												ChR2 (n=11)
	RoRTPT4	RoRTPT5-1	RoRTPT6	K3-1	K3-2	K3-3	K3-4	K3-5	K4-1	K4-2	K4-3	RoRTPT1	RoRTPT2-3	RoRTPT3	K1-2	K1-3	K1-4	K2-1	K2-2	K2-3	K2-4
1	0	1	0	0	0	1	0	0	0	0	0	3	1	1	2	1	2	1	0		2
2	0	1	0	0	0	1	0	0	0	0	0	5	4	2	3	1	4	1	2	0	4
3	0	1	1	0	1	1	1	0	2	0	0	7	7	3	6	2	5	2	2	1	6
4	0	2	1	0	1	1	1	0	2	0	0	9	10	5	7	4	6	2	3	2	8
5	1	2	1	0	1	1	1	0	3	0	1	10	11	6	10	5	9	2	4	3	11
6	1	2	2	0	1	2	2	0	5	0	1	12	13	8	11	6	10	2	5	5	12
7	1	2	3	0	2	2	2	0	5	0	1	13	17	10	13	7	13	2	7	5	14
8	1	2	4	0	2	2	2	0	7	1	1	14	19	10	15	9	15	4	7	6	17
9	1	2	5	0	2	2	2	0	7	1	1	15	20	11	17	9	17	5	7	7	20
10	1	3	6	0	2	2	2	0	7	1	2	17	21	12	19	11	19	5	9	7	22
11	1	3	7	0	3	3	2	0	7	1	2	19	23	13	22	12	20	5	10	9	23
12	2	3	7	0	4	3	3	0	7	1	2	22	25	13	23	13	22	5	13	11	25
13	2	3	7	0	4	3	3	0	8	1	2	24	26	14	27	15	23	5	14	13	26
14	2	3	9	0	4	5	3	0	8	2	2	25	29	16	29	16	25	5	16	13	28
15	2	4	10	0	4	5	3	1	8	2	3	27	30	18	31	18	27	5	17	15	31
16	2	4	10	0	4	5	3	1	8	2	3	28	31	20	31	18	29	5	17	17	33
17	2	4	10	0	4	5	3	1	8	2	3	31	34	20	33	20	31	5	19	17	35
18	3	4	10	0	4	5	4	1	8	4	3	32	35	20	36	22	32	5	19	17	36
19	3	5	10	1	4	6	4	1	9	4	4	34	36	20	36	22	33	6	19	17	38
20	4	5	10	1	4	6	4	1	9	4	4	36	37	21	37	23	34	7	19	17	41
21	4	5	11	1	4	6	4	1	9	4	4	40	39	22	40	25	35	8	20	17	42
22	4	5	14	1	4	6	4	1	10	4	4	42	40	22	41	26	37	8	20	18	44
23	4	5	16	1	4	6	4	1	10	4	4	42	42	23	43	26	40	9	22	20	47
24	4	5	17	1	5	6	4	1	10	4	5	44	43	23	45	26	40	9	22	21	49
25	4	7	17	1	5	7	4	1	10	4	5	44	46	25	48	27	41	9	22	22	51
26	4	7	17	1	5	7	4	1	10	4	5	45	48	27	51	28	43	10	25	24	53
27	4	7	17	2	7	8	4	1	10	4	5	46	50	27	54	28	45	10	27	24	54
28	4	8	17	2	7	8	4	1	10	4	5	48	52	27	55	29	48	10	28	24	54
29	4	9	17	2	7	8	6	1	10	4	5	51	53	27	58	30	50	10	28	24	54
30	4	9	18	3	9	8	6	1	11	4	5	54	53	28	60	31	50	10	28	24	55
31	4	9	19	3	9	9	6	1	12	4	6	57	54	29	63	31	52	10	28	24	56
32	4	10	20	3	11	9	6	1	13	4	6	58	55	29	64	33	55	10	28	25	57
33	5	12	20	3	11	11	6	1	13	4	6	60	56	29	65	35	55	10	29	25	59
34	5	12	22	3	11	11	8	1	14	4	6	61	58	29	69	36	55	11	33	25	61
35	5	13	24	3	11	11	10	1	15	4	6	63	59	30	71	37	55	11	34	25	61
36	5	13	26	3	11	11	10	1	16	4	7	64	59	30	72	39	57	11	35	27	64
37	5	14	26	3	11	11	10	1	16	4	8	66	62	30	74	41	58	11	37	29	64
38	5	14	26	3	12	12	11	1	16	4	8	67	62	30	75	42	60	11	38	29	66
39	5	15	26	3	12	12	11	1	16	4	9	70	62	30	75	42	62	11	40	30	69
40	5	16	26	3	12	12	11	1	16	4	9	73	64	30	78	43	65	12	40	31	69
41	5	17	26	3	12	12	11	1	16	4	9	75	65	30	79	45	66	12	40	31	71
42	5	18	27	3	12	12	11	1	16	4	9	77	65	30	80	46	69	12	40	31	71
43	5	18	27	3	12	12	12	1	18	4	10	80	67	30	82	49	71	12	40	31	72
44	5	18	27	3	12	12	12	1	18	4	10	82	69	31	85	51	74	12	40	32	72
45	6	18	29	3	12	12	12	1	18	4	10	82	70	32	86	51	76	13	42	33	73
46	6	18	30	3	12	13	12	1	18	4	10	83	72	33	87	52	77	13	43	34	75
47	6	18	32	3	12	14	12	1	18	4	10	83	73	33	90	54	80	13	45	34	75
48	6	19	32	3	12	15	12	1	18	4	10	84	74	33	92	54	81	13	46	34	75
49	6	19	32	3	12	15	12	1	18	4	10	85	77	33	94	54	81	13	47	34	75
50	6	19	32	3	12	15	13	1	18	4	11	87	77	34	97	55	81	13	47	36	76
51	6	19	34	3	12	15	13	1	18	4	11	89	77	35	99	55	82	13	47	37	78
52	6	19	34	3	12	15	13	1	19	4	11	92	77	35	100	55	83	13	47	38	81
53	6	19	34	3	14	16	15	1	21	4	11	94	79	36	100	56	86	13	48	39	84
54	6	19	36	3	15	16	18	1	22	4	11	95	80	38	100	57	86	13	48	41	84
55	6	19	37	3	16	16	20	1	23	4	11	95	81	39	100	58	87	13	49	42	84
56	6	19	37	3	16	17	20	1	23	4	11	95	81	39	100	58	88	13	50	42	84
57	6	19	37	3	16	17	20	1	23	4	11	95	85	39	100	58	89	13	51	42	84
58	6	19	37	3	16	19	20	1	23	4	11	96	88	39	100	59	89	13	53	43	84
59	6	19	37	3	16	20	20	1	23	4	11	99	89	41	100	60	90	13	55	44	84
60	6	19	37	3	16	20	20	1	23	4	11	99	90	42	100	61	91	14	57	46	84

## Sheet: Fig 1I
	Ctrl												ChR2											Ctrl Incorrect												ChR2 Incorrect
FR1	17	36	24	3	9	15	6	0	11	1	11		27	71	100	93	100	62	61	13	57	33	11*	5	15	16	2	5	12	4	1	12	0	7		2	8	2	9	5	3	4	0	9	3	0*
FR1	10	25	21	3	22	26	14	2	11	3	8		16	100	100	81	100	64	95	22	71	28	58	3	16	21	1	6	8	1	0	19	2	10		0	17	3	7	4	3	1	0	13	5	0
FR1	6	19	37	3	16	20	21	1	23	5	11		36	99	90	42	100	61	91	14	57	46	84	1	15	13	2	9	11	1	0	19	2	5		7	7	17	16	15	2	3	1	5	5	1
EXT	0	12	18	3	14	19	21	3	12	4	11		22	30	41	25	21	21	13	8	32	31	32	2	12	18	3	5	9	5	1	22	0	6		2	2	14	13	7	0	0	1	8	6	0
EXT	2	9	10	3	13	24	14	0	8	3	8		13	51	21	21	26	19	26	11	30	19	32	4	23	16	3	9	19	3	3	12	1	4		0	6	8	13	17	1	5	1	23	2	0
EXT	5	15	7	4	8	13	11	4	5	5	7		12	35	17	10	16	20	10	8	14	12	12	0	15	17	5	9	8	2	3	14	3	1		1	5	5	7	11	1	1	0	9	1	0
EXT	4	16	8	4	21	20	8	4	7	2	7		15	35	15	3	18	17	15	11	21	9	3	2	20	12	7	8	8	0	5	16	0	8		5	3	6	9	7	3	4	5	24	6	7
EXT	3	18	8	4	23	19	13	2	6	3	10		11	32	18	6	16	12	14	14	28	13	3	2	14	12	4	7	11	2	0	12	2	5		1	7	7	6	10	0	3	1	15	4	4
REIN	0	18	8	4	17	25	10	6	11	2	13		17	62	54	47	100	35	73	14	100	22	71	0	52	15	5	6	14	1	5	26	4	12		7	4	6	8	4	1	1	1	15	2	1

## Sheet: Fig 1J
Ctrl (n=11)	ChR2 (n=11)	Ctrl incorrect	Chr2 Incorrect
0	17	0	7
18	62	52	4
8		15
4	54	5	6
17	47	6	8
25	100	14	4
10	35	1	1
6	73	5	1
11	14	26	1
2	100	4	15
13	22	12	2
	71		1

## Sheet: Fig 1K
	TO / 100 limit												No TO / Limit
	N83-1	N83-2	N83-3	N83-4	N83-5	N83-7		N83-9	N83-10	N83-11	N83-12	N83-13	N83-1	N83-2	N83-3	N83-4		N83-7	N83-8	N83-9	N83-10	N83-11	N83-12	N83-13
Inactive	4	0	1	7	0	2		5	3	3	4	15	7	9	27	11		16	1	2	6	5	7	15
Active	74	100	100	100	100	100		40	59	100	52	87	220	295	258	329		252	154	248	47	311	112	117

## Sheet: Fig 1L
Time	TO / 100 limit												No TO / Limit
	N83-1	N83-2	N83-3	N83-4	N83-5	N83-7	N83-8	N83-9	N83-10	N83-11	N83-12	N83-13	N83-1	N83-2	N83-3	N83-4	N83-5	N83-7	N83-8	N83-9	N83-10	N83-11	N83-12	N83-13
1	0	1	0	2	1	0	2	2	2	0	1	2	0	3	2	1		2	2	5	1	2	1	0
2	0	3	1	5	3	0	3	5	3	0	3	2	1	5	3	5		3	4	10	2	5	1	0
3	1	6	4	8	7	0	4	8	3	2	4	3	4	13	4	8		3	5	15	3	9	1	0
4	2	9	7	11	11	0	7	11	5	4	5	4	7	14	6	12		4	5	19	3	15	1	2
5	3	12	10	14	15	0	10	14	6	7	5	5	11	16	12	14		8	5	23	3	17	1	2
6	6	15	13	17	19	0	13	17	8	10	5	5	12	25	17	16		14	9	27	3	20	2	4
7	8	19	16	21	23	2	15	19	9	13	8	5	13	33	24	16		19	13	31	4	22	2	7
8	9	23	19	24	25	3	19	22	9	16	9	5	18	42	32	18		24	16	38	4	26	2	9
9	9	26	22	27	29	3	21	24	10	19	9	7	21	49	40	23		26	20	45	4	33	2	10
10	11	30	26	30	33	4	23	28	12	21	10	8	27	58	47	28		30	23	50	5	40	2	12
11	14	33	29	34	37	8	25	30	14	23	11	9	30	63	53	33		35	26	57	5	43	4	14
12	15	37	32	37	40	11	26	31	15	26	12	9	35	71	58	39		40	30	62	6	46	5	14
13	16	42	35	41	44	12	30	33	17	29	14	10	39	78	66	43		41	31	64	8	53	5	16
14	17	45	38	45	48	14	32	36	18	32	15	10	41	84	72	47		46	34	67	9	57	5	20
15	17	48	42	48	52	15	34	39	20	35	17	13	43	86	80	51		51	38	70	10	65	5	20
16	18	52	45	51	55	18	37	40	21	38	18	15	45	88	88	55		55	41	74	12	70	5	22
17	20	54	48	55	58	20	40	43	21	41	18	17	47	95	90	61		58	46	78	12	78	5	26
18	22	58	52	58	62	23	43	46	24	43	19	19	47	102	90	66		64	49	82	13	85	5	28
19	23	61	56	62	65	24	46	48	25	46	19	21	48	112	90	70		67	53	87	13	93	5	32
20	24	65	59	66	68	27	49	51	25	48	20	23	50	120	90	73		70	60	93	13	100	5	36
21	26	68	62	69	72	29	52	54	25	52	23	23	54	130	90	73		75	63	95	13	105	7	39
22	27	72	65	72	76	29	55	57	25	56	24	23	58	141	90	73		79	67	101	15	112	7	44
23	28	75	69	75	79	29	57	60	25	58	27	23	61	151	90	80		84	72	105	17	119	7	45
24	29	78	72	79	83	33	59	62	25	61	27	27	64	163	90	86		87	73	108	18	125	7	48
25	31	82	74	82	87	36	62	65	25	64	29	28	68	164	90	93		91	73	109	19	130	7	49
26	32	86	78	86	90	38	66	68	25	67	29	29	72	164	90	100		95	75	111	20	135	7	50
27	34	90	81	89	94	41	68	71	25	70	29	31	75	166	90	105		100	76	116	22	140	8	51
28	36	94	84	92	98	43	71	73	25	73	29	32	78	170	90	112		104	76	121	23	148	8	52
29	37	98	87	95	100	46	74	74	25	75	29	33	83	180	90	118		107	78	127	24	155	8	52
30	39	100	90	99	100	49	76	76	26	77	30	36	87	193	90	125		113	80	133	26	163	9	54
31	39	100	92	100	100	53	79	79	28	79	30	38	90	205	90	132		119	83	139	27	171	9	55
32	40	100	92	100	100	53	83	81	30	82	30	39	96	216	90	140		126	88	143	28	173	9	56
33	42	100	93	100	100	55	86	84	30	84	30	41	102	225	90	146		130	93	148	28	175	9	60
34	43	100	96	100	100	58	89	87	31	87	31	44	105	230	90	154		136	93	150	28	182	9	60
35	44	100	100	100	100	60	91	89	32	90	32	45	111	239	90	161		144	98	154	28	190	9	61
36	46	100	100	100	100	63	94	90	32	91	33	47	114	248	92	168		147	101	158	30	196	9	64
37	48	100	100	100	100	66	97	93	33	94	33	49	118	252	96	171		152	101	162	32	200	9	67
38	48	100	100	100	100	69	100	96	36	96	35	50	121	252	102	176		157	101	169	32	206	9	69
39	48	100	100	100	100	71	100	99	38	98	35	51	127	252	110	182		165	101	174	34	207	9	69
40	49	100	100	100	100	75	100	100	40	100	36	53	131	252	118	188		169	105	182	35	214	9	69
41	50	100	100	100	100	77	100	100	41	100	37	55	135	252	127	194		173	106	186	35	221	9	72
42	51	100	100	100	100	80	100	100	42	100	39	57	140	255	135	200		177	110	191	35	229	9	76
43	52	100	100	100	100	83	100	100	42	100	40	60	145	259	143	208		180	113	197	35	234	9	82
44	52	100	100	100	100	86	100	100	44	100	40	62	147	265	152	216		185	116	198	35	238	9	85
45	53	100	100	100	100	89	100	100	44	100	41	64	151	268	161	223		192	116	200	35	238	9	87
46	54	100	100	100	100	91	100	100	44	100	41	66	157	271	168	230		195	121	200	36	241	9	88
47	56	100	100	100	100	94	100	100	44	100	42	67	163	276	176	237		197	125	204	38	248	9	91
48	56	100	100	100	100	96	100	100	44	100	42	70	166	276	183	247		203	126	208	38	254	9	94
49	57	100	100	100	100	99	100	100	44	100	43	72	169	281	190	256		210	134	211	38	254	9	95
50	57	100	100	100	100	100	100	100	45	100	45	74	174	290	201	261		213	139	216	40	259	9	95
51	58	100	100	100	100	100	100	100	45	100	45	77	178	293	209	270		216	141	222	41	268	9	95
52	59	100	100	100	100	100	100	100	46	100	47	80	183	293	219	277		221	143	225	44	270	9	95
53	61	100	100	100	100	100	100	100	47	100	47	81	187	295	225	284		228	143	228	44	270	10	97
54	61	100	100	100	100	100	100	100	49	100	48	83	191	295	230	289		228	144	231	45	278	11	98
55	63	100	100	100	100	100	100	100	51	100	48	84	194	295	233	295		230	146	232	45	284	12	102
56	64	100	100	100	100	100	100	100	53	100	50	86	200	295	236	302		232	147	234	45	292	12	106
57	66	100	100	100	100	100	100	100	55	100	50	87	205	295	242	309		233	150	236	47	300	12	111
58	69	100	100	100	100	100	100	100	57	100	50	87	209	295	249	315		239	153	240	47	300	12	112
59	71	100	100	100	100	100	100	100	58	100	51	87	215	295	257	322		243	154	245	47	304	12	114
60	74	100	100	100	100	100	100	100	58	100	52	87	219	295	258	329		251	154	248	47	311	12	117

## Sheet: Fig 3B
Time (s)	N10_1.4
-0.1	1.871
-0.099	2.084
-0.098	1.918
-0.097	1.646
-0.096	1.415
-0.095	1.074
-0.094	1.06
-0.093	1.196
-0.092	1.253
-0.091	1.198
-0.09	1.398
-0.089	1.71
-0.088	1.917
-0.087	2.217
-0.086	2.216
-0.085	2.395
-0.084	2.811
-0.083	3.077
-0.082	2.747
-0.081	2.114
-0.08	1.635
-0.079	1.335
-0.078	1.074
-0.077	0.803
-0.076	0.257
-0.075	0.0348
-0.074	0.0251
-0.073	-0.0073
-0.072	0.249
-0.071	0.532
-0.07	0.548
-0.069	0.522
-0.068	0.744
-0.067	1.168
-0.066	1.32
-0.065	1.491
-0.064	1.709
-0.063	2.146
-0.062	2.209
-0.061	1.962
-0.06	1.527
-0.059	1.284
-0.058	1.048
-0.057	0.731
-0.056	0.312
-0.055	0.176
-0.054	0.196
-0.053	0.0482
-0.052	0.0218
-0.051	0.241
-0.05	0.177
-0.049	0.199
-0.048	0.489
-0.047	1.132
-0.046	1.845
-0.045	2.135
-0.044	1.838
-0.043	1.622
-0.042	1.19
-0.041	0.786
-0.04	0.482
-0.039	0.353
-0.038	0.18
-0.037	0.0437
-0.036	-0.16
-0.035	-0.39
-0.034	-0.39
-0.033	-0.2
-0.032	-0.18
-0.031	-0.31
-0.03	-0.34
-0.029	-0.51
-0.028	-0.77
-0.027	-0.76
-0.026	-0.45
-0.025	0.0221
-0.024	0.49
-0.023	0.747
-0.022	1.04
-0.021	1.095
-0.02	0.764
-0.019	0.316
-0.018	0.102
-0.017	0.0442
-0.016	-0.017
-0.015	-0.35
-0.014	-0.68
-0.013	-0.7
-0.012	-0.72
-0.011	-0.72
-0.01	-0.73
-0.009	-0.85
-0.008	-0.85
-0.007	-0.75
-0.006	-0.74
-0.005	-0.44
-0.004	-0.53
-0.003	-0.61
-0.002	-0.73
-0.001	-0.9
0	-0.98
0.001	-0.85
0.002	-0.83
0.003	0.0876
0.004	1.447
0.005	3.981
0.006	5.731
0.007	7.774
0.008	11.597
0.009	15.279
0.01	15.97
0.011	13.522
0.012	8.361
0.013	1.912
0.014	-4.44
0.015	-9.91
0.016	-13.77
0.017	-16.57
0.018	-18.56
0.019	-19.46
0.02	-19.4
0.021	-18.39
0.022	-17.36
0.023	-16.56
0.024	-15.45
0.025	-14.61
0.026	-14.11
0.027	-13.47
0.028	-12.82
0.029	-11.74
0.03	-10.09
0.031	-8.47
0.032	-6.6
0.033	-4.43
0.034	-2.3
0.035	-0.38
0.036	1
0.037	1.821
0.038	2.682
0.039	3.223
0.04	3.648
0.041	4.056
0.042	4.681
0.043	5.04
0.044	5.082
0.045	5.449
0.046	5.735
0.047	5.572
0.048	5.514
0.049	5.259
0.05	4.945
0.051	4.616
0.052	4.14
0.053	3.433
0.054	2.93
0.055	2.548
0.056	2.628
0.057	3.017
0.058	3.101
0.059	3.072
0.06	3.163
0.061	3.277
0.062	2.309
0.063	1.348
0.064	0.991
0.065	0.945
0.066	1.035
0.067	0.896
0.068	0.419
0.069	0.17
0.07	-0.12
0.071	-0.59
0.072	-1.08
0.073	-1.63
0.074	-2.35
0.075	-3.37
0.076	-4.47
0.077	-5.64
0.078	-6.74
0.079	-7.26
0.08	-7.55
0.081	-7.69
0.082	-7.83
0.083	-7.66
0.084	-7.39
0.085	-7.18
0.086	-6.82
0.087	-6.74
0.088	-6.64
0.089	-6.62
0.09	-6.91
0.091	-7.39
0.092	-7.89
0.093	-8.3
0.094	-8.38
0.095	-8.16
0.096	-7.86
0.097	-7.56
0.098	-7.14
0.099	-6.63
0.1	-6.21
0.101	-5.98
0.102	-5.7
0.103	-5.27
0.104	-5.11
0.105	-4.95
0.106	-5.05
0.107	-5.41
0.108	-5.91
0.109	-6.58
0.11	-6.68
0.111	-6.43
0.112	-6.21
0.113	-6
0.114	-5.9
0.115	-5.95
0.116	-5.67
0.117	-5.19
0.118	-4.79
0.119	-4.67
0.12	-4.73
0.121	-4.99
0.122	-5.29
0.123	-5.6
0.124	-6.01
0.125	-6.26
0.126	-6.33
0.127	-6.35
0.128	-6.29
0.129	-5.79
0.13	-5.38
0.131	-5.22
0.132	-5.3
0.133	-5.43
0.134	-5.26
0.135	-5.14
0.136	-5.31
0.137	-5.73
0.138	-5.79
0.139	-5.74
0.14	-5.48
0.141	-5.28
0.142	-5.17
0.143	-5.11
0.144	-5.08
0.145	-5.11
0.146	-5.01
0.147	-4.89
0.148	-4.86
0.149	-4.59
0.15	-4.56
0.151	-4.83
0.152	-5.08
0.153	-5.36
0.154	-5.69
0.155	-5.93
0.156	-6.1
0.157	-6.22
0.158	-6.17
0.159	-5.96
0.16	-5.82
0.161	-5.54
0.162	-5.35
0.163	-5.03
0.164	-4.54
0.165	-4.13
0.166	-3.73
0.167	-3.36
0.168	-3.24
0.169	-3.22
0.17	-2.85
0.171	-2.55
0.172	-2.52
0.173	-2.46
0.174	-2.5
0.175	-2.8
0.176	-3.06
0.177	-3.23
0.178	-3.19
0.179	-3.04
0.18	-3.01
0.181	-2.75
0.182	-2.53
0.183	-2.53
0.184	-2.49
0.185	-2.5
0.186	-2.21
0.187	-1.99
0.188	-2.02
0.189	-1.81
0.19	-1.25
0.191	-0.8
0.192	-0.39
0.193	-0.11
0.194	-0.24
0.195	-0.25
0.196	-0.087
0.197	-0.22
0.198	-0.45
0.199	-0.37

[truncated: 49 more sheets: Fig 3C, Fig 3D, Fig 3F, Fig 3G, Fig 3H, Fig 3I, Fig 4C, Fig 4D, Fig 4F, Fig 4G, Fig 5D, Fig 5E, Fig 5F, Fig 5G, Fig 5H, Fig 6B, Fig 6C, Fig 6D, Fig 7C, Fig 7D …]
